# Supplementary material for: Development of Optimal Digesting Conditions for Microplastic Analysis in Dried Seaweed Gracilaria fisheri
Source: Foods. 2021 Sep 8;10(9):2118. doi: 10.3390/foods10092118 (PMC8467988; doi:10.3390/foods10092118)
Supplement: Supplementary file 1 [file foods-10-02118-s001.zip]

Archive with 1 entries (1 files):
- foods-1339377-supplementary.pdf
